# Supplementary material for: Molecular Modelling of NONO and SFPQ Dimerization Process and RNA Recognition Mechanism
Source: Int J Mol Sci. 2022 Jul 10;23(14):7626. doi: 10.3390/ijms23147626 (PMC9324803; doi:10.3390/ijms23147626)
Supplement: Supplementary file 1 [file ijms-23-07626-s001.zip]

Archive with 1 entries (1 files):
- ijms-1751162-supplementary.pdf
